# Supplementary material for: Deep sequencing of Brachypodium small RNAs at the global genome level identifies microRNAs involved in cold stress response
Source: BMC Genomics. 2009 Sep 23;10:449. doi: 10.1186/1471-2164-10-449 (PMC2759970; doi:10.1186/1471-2164-10-449)
Supplement: Additional file 1 — The predicted Brachypodium miRNAs. is a table listing all the predicted Brachypodium miRNAs. [file 1471-2164-10-449-S1.xls]

## Sheet: Sheet1
Name	Sequence (5'-3')	Length (nt)	Position in the genome	Location in the predicted hairpin structure (5'or 3'arm)	Length of the precursor (nt)	MFE	AMFE	Normalized sequencing frequency in NC library	Sequencing frequency in WC library	miRNA* (sequencing frequency)
M1	CTTATTATGGATCTGAGGGAG	21	super_0:2519752-2519772	3'	124	-82.2	-66.29	10	6	N
M2	TAATCACTTCAAGGCATTTTA	21	super_6:13490421-13490441	5'	87	-68.3	-78.51	8	7	N
M3	TTAATATGGGACGGAGAAAGT	21	super_0:6267754-6267774	3'	123	-49.81	-40.49	5	9	N
M4	TATGCCATGTCGTCACATATC	21	super_0:10573853-10573873	5'	104	-66	-63.46	3	24	N
M5	ACTTATTTTGGGGCGGAGGGA	21	super_5:9255653-9255673	3'	93	-49.7	-53.44	8	7	N
M6	CCTAATTAATTGGTGCCGGCT	21	super_0:8013817-8013837	5'	179	-107	-59.77	6	9	N
M7	AGAAGTGGTTTTTAGAGGGCT	21	super_2:20072826-20072846	3'	119	-90.6	-76.13	8	19	N
M8	TTTGACCGAGTTTATAGAAAA	21	super_7:2790653-2790673	5'	173	-58	-33.53	4	8	N
M9	TGTGATGATGTGGCATAGAAT	21	super_0:10573911-10573931	3'	106	-76.72	-72.38	31	45	N
M10	TCACTTGTTTTGGGACGGAGG	21	super_7:3951603-3951623	3'	121	-45.3	-37.44	6	6	N
M11	AGTAATTCCGGACGGAGGGAG	21	super_16:1130699-1130719	3'	115	-48.69	-42.33	7	4	N
M12	TTCTTTGACCGAGCCTTTGAC	21	super_4:26389353-26389373	5'	140	-54.19	-38.71	7	39	N
M13	AGTAATATGTGTCGGAGGGGG	21	super_5:7860249-7860269	3'	100	-58.2	-58.2	32	5	N
M14	AACAAGAATTATGGGACGGAG	21	super_4:12053893-12053913	3'	123	-47.56	-38.67	5	4	N
M15	TTTTTTGCAAAACAGCCGGCG	21	super_0:15846191-15846211	3'	205	-125.3	-62.12	4	5	N
M16	CTTATTTTGGGACAGAGTGAG	21	super_0:17796874-17796894	3'	113	-57.8	-51.15	4	6	N
M17	TGAGACCAGGCACATTTGAC	20	super_0:19322754-19322774	5'	175	-101.7	-58.11	6	5	N
M18	AAGAATTTAAGAACGGAGGGA	21	super_7:8247451-8247471	3'	135	-57.5	-42.59	6	9	N
M19	CACTTATTTCTGGACGGAGGG	21	super_10:6802258-6802278	3'	81	-58.8	-72.59	7	13	N
M20	TGGATTTCTGCTTCAGCTTTT	21	super_0:26970885-26970905	5'	161	-76.3	-47.39	4	3	N
M21	AATCTTTGTGGAACGGAGGGA	21	super_0:32065660-32065680	3'	125	-71.1	-56.88	34	17	N
M22	TGGACCAGGGGTGTATTTTAT	21	super_0:35927072-35927092	3'	150	-84.76	-56.51	7	9	N
M23	TGACCTGCTGGATGGTGGTTCT	22	super_5:2981499-2981520	5'	223	-118.9	-53.31	4	7	N
M24	TCAGTGCAATCCCTTTGGAAT	21	super_0:852371-852391	3'	132	-62.5	-47.35	55	170	Y (9)
M25	ACCGGCGACGAGCACGACTTC	21	super_4:8502137-8502157	3'	162	-97.6	-60.24	4	4	N
M26	TAGATATTTCAGGTTGTGTGGA	22	super_6:8875725-8875746	3'	180	-71.7	-39.83	210	358	Y (26 )
M27	AGAATTTAGGAACAGAGGTAG	21	super_1:2095537:2095684	3'	95	-55.4	-58.31	7	3	N
M28	AGATTGACTTAGAAGCGGGAT	21	super_1:11704586-11704606	3'	130	-82	-63.08	5	12	N
M29	TTGGCGGACAGTATACGGGCGT	22	super_0:4696397-4696418	3'	132	-50.8	-38.48	8	5	N
M30	CACTTAATTCGGGACGGAGGG	21	super_0:4796703-4796723	3'	94	-60.92	-64.81	5	17	N
M31	TTTCGGCTTTCTGGACCGGCT	21	super_0:5019866-5019886	5'	225	-120.74	-53.66	7	19	N
M32	TTACGTGAGTTAAATCGTCGA	21	super_0:9973530-9973550	3'	100	-64.4	-64.4	16	3	N
M33	TTGAACTAAGGAGGGTCAATG	21	super_0:16172946-16172966	3'	103	-74.1	-71.94	29	5	N
M34	AGAGGTGGCTGACAGAGTCAA	21	super_0:30614713-30614733	5'	115	-65.7	-57.13	11	23	N
M35	CACTTATTGTGGATCGGAGGG	21	super_0:17168762-17168782	3'	81	-48.89	-60.35	5	4	N
M36	TTTTGTTGGTGTAATTGATGG	21	super_0:19537151-19537171	3'	181	-75.79	-41.87	12	23	N
M37	TAGCTAAATTTGGGATGTGGC	21	super_4:23901443-23901463	3'	117	-72.2	-61.71	7	6	N
M38	TTTGGTTGAACTAAGAAGGGT	21	super_0:23861500-23861520	3'	132	-52.5	-39.77	9	5	N
M39	TACATGGGCAGTTTCCGATCT	21	super_14:980855-980875	3'	196	-122.9	-61.76	3	9	N
M40	CACGTCACTTATTTTGGGACG	21	super_0:26491058-26491078	3'	81	-50.89	-62.83	4	3	N
M41	TCTGTTCCAAAATGTAGGGCG	21	super_1:27676718-27676738	5'	254	-129.3	-50.91	4	15	N
M42	GTAAACGGAAGAAGTGCTTTT	21	super_0:30171720-30171740	3'	133	-68.6	-51.58	21	9	N
M43	AAATATGGGTATGCTGGCTGGA	21	super_4:18921140-18921160	3'	93	-43.9	-47.2	6	7	N
M44	TTAGGTATTTCAGGTTAGGTG	21	super_6:8876567-8876587	3'	90	-51.3	-57	103	131	Y (14)
M45	ATTTTGGAATAGAGGGAGTAC	21	super_5:5763554-5763574	3'	241	-120.78	-50.11	4	7	N
M46	TCGGTCATGATGGCATGTGAC	21	super_4:16534548-16534568	5'	213	-146.6	-68.82	26	31	N
M47	TGCATGTGATCTCTCCCAAC	20	super_8:13126117-13126136	5'	99	-39.1	-39.49	19	40	N
M48	TCATCAGTGACGGGCGTGGTA	21	super_12:585891-585911	5'	74	-98.4	-132.97	5	9	N
M49	TGTAAGATTGCAACGCCACGT	21	super_10:926854-926874	3'	190	-112	-58.94	11	4	N
M50	ACTTGTTTTGGGACGGAGGGA	21	super_1: 22691473-22691493	3'	88	-66.8	-75.91	22	4	N
M51	TTTATGGATTGAAGGGAGTAC	21	super_8:967859-967879	3'	99	-37.5	-37.87	11	24	N
M52	TGTATGATCAGCTTATCCGTA	21	super_10:5996480-5996500	3'	82	-61.9	-75.48	8	5	N
M53	TTAATATGGAACGGTGGGAGT	21	super_5:4043810-4043830	3'	112	-100.1	-89.38	4	5	N
M54	CGGGCCATAGAGATTGAGGGT	21	super_4:12640896-12640916	5'	166	-138.6	-83.49	3	7	N
M55	TGTGTAAACGGAAGAAGTGCT	21	super_8:7169605-7169625	3'	163	-119.2	-73.13	43	21	N
M56	TGTTCATACGGTTGATAGCAC	21	super_11:5086279-5086299	3'	144	-68.7	-47.71	3	22	N
M57	TTGAGCTAAGGAGGGTTGGAG	21	super_11:2194743-2194763	3'	100	-52.6	-52.6	37	6	N
M58	GATCCATATAAGTGTCGGGGA	21	super_8:11119800-11119820	5'	98	-58.8	-60	7	6	N
M59	TGGTCTTCAAGGCATGTATCA	21	suer_3:15905239-15905259	3'	89	-68.9	-77.42	13	9	N
M60	TTATGCCCATAAGATTGTTGTA	21	super_0:14158833-114158853	5'	84	-57.5	-68.45	10	34	Y (4)
M61	AGAATTTAGGATCTGAGGGAG	21	super_12:2007686-2007706	3'	119	-44.5	-37.4	7	5	N
M62	TTTGTGATCTTGAAGGGCAAT	21	super_12:5062819-5062839	5'	118	-79.3	-67.2	4	7	N
M63	AGTAATAGGGGTCGGAGGGAG	21	super_8:3872408-3872428	3'	95	-54.4	-57.26	16	9	N
M64	AACACTTTTTATGGACCGGAG	21	super_13:219580-219600	3'	127	-51.4	-40.47	4	8	N
M65	AAGAATTTAGGAATGGAGGGA	21	super_1:26695542-26695562	3'	86	-39.2	-45.58	36	6	N
M66	AGCGACACTTGTTATGGATCG	21	super_13:3560026-3560046	3'	106	-75.44	-71.17	3	6	N
M67	GTCATCAGTGACGGGCGAGCA	21	super_4:8082616-8082636	3'	104	-79	-75.96	5	7	N
M68	TGGATCTAAAACGTGTGGTGC	21	super_6:6121708-6121728	5'	153	-69.6	-45.49	12	8	N
M69	TGCCTAGTATAGTGGGACGGA	21	super_4:21326852-21326872	3'	210	-126.6	-60.29	29	23	N
M70	GTTCAATAAAGCTGTGGGAAA	21	super_14:2110722-2110742	3'	122	-57.1	-46.8	10	5	N
M71	TAGATCTTTAAATAAACGGATG	22	super_1:13020674-13020695	5'	174	-86.5	-49.71	4	22	N
M72	TGAGAATTGAACTAGAAACGG	21	super_5:10778728-10778748	3'	113	-67.3	-59.56	5	4	N
M73	TGTAGATACTCCCTAAGGCTT	21	super_1:8100277-8100297	3'	88	-58.5	-66.47	677	456	Y(36)
M74	TCTCGTATATGCGGATGTACC	21	super_0:16893757-16893777	5'	123	-59.04	-48	13	19	N
M75	AGGACCGGTGAAGGGGGCGGA	21	super_1:9245969-9245989	3'	146	-111.5	-76.37	30	57	N
M76	ACTTATATTGGGACGGAGAGA	21	super_1:11507284-11507304	3'	88	-68.2	-77.5	5	6	N
M77	AGGGCGAGGCAAATGATCAAA	21	super_4:13613574-13613594	3'	90	-59.6	-66.22	33	6	N
M78	TGTGTAAACGGGTGAAGTGCT	21	super_1:14157154-14157174	3'	135	-69.1	-51.19	17	13	N
M79	TTTCGGCTTCTAGGACCGGCT	21	super_5:18782230-18782250	5'	203	-110.3	-54.33	15	3	N
M80	TTGAACTAAAGAGGGTTGGAG	21	super_7:10436395-10436415	3'	123	-82.2	-66.83	8	5	N
M81	TTTGAACTAAGAAGGGTCAAA	21	super_1:16079568-16079588	3'	128	-56.5	-44.14	43	5	N
			super_3:15856277-15856297	3'	131	-66.7	-50.91
			super_7:14469193-14469213	3'	132	-75.7	-57.34
M82	TTGAACTAAGTAGGGTCAAAG	21	super_1:16849960-16849980	3'	99	-44.1	-44.55	9	8	N
M83	CTAAAGAGTGTTGGAGGGTAC	21	super_1:18557208-18557228	3'	137	-79.53	-58.05	10	4	N
M84	TATATATGGGAACAGAGGTAG	21	super_1:18559629-18559649	3'	85	-60.3	-70.94	5	6	N
M85	CACTTATTATCGATCGGAGGG	21	super_4:16553157-16553177	3'	118	-53.9	-45.68	4	7	N
M86	AAAATCGAGTAGCAGCCCGTG	21	super_1:24396584-24396604	3'	185	-108.7	-58.75	144	28	N
M87	AGACATCTTTGTTGGACGGA	20	super_1:25926217-25926236	3'	114	-60.9	-53.42	3	8	N
M88	TGGGACGGAGGGAGTACAACA	21	super_1:28161710-28161730	3'	128	-47.36	-37	8	5	N
M89	GTTATGGATCAGAGGGAGTAC	21	super_2:24307750-24307770	3'	92	-46.6	-50.65	4	4	N
M90	AATATGGGTCAGAGGGAGTAT	21	super_0:20119564-20119584	3'	87	-55.24	-63.49	5	11	N
M91	ACTTATTATGGACCGGAGGGA	21	super_3:10319482-10319502	3'	71	-38.2	-53.8	24	3	N
M92	TGTGACAAGTATATGGATCGG	21	super_8:7148038-7148058	3'	124	-55.5	-44.76	6	7	N
M93	AAAATCGAGTAGCAGTCCGCG	21	super_4:2249267-2249287	3'	184	-74.7	-40.59	41	5	Y (3)
M94	TGTAGATACTCTCTAAGGCTT	21	super_1:8100215-8100235	3'	87	-47.1	-54.13	28	5	N
M95	ATCTTGGGCTCTAGGTAGGTT	21	super_7:15735308-15735328	5'	170	-99.6	-58.58	25	5	N
M96	AAGAATTTAGGGACGGAGGGA	21	super_277:408-428	3'	86	-60.2	-70	35	4	N
			super_2:20949532-20949552	3'	88	-39.6	-45
M97	GTTCCCTGCAAGCACTTCACG	21	super_9:6485052-6485072	3'	132	-64.7	-49.02	16	7	Y (2)
M98	TCACCGAACCGTTTTTGGACTA	22	super_1:16899379-16899400	3'	265	-158.2	-59.69	10	9	N
M99	TGAACATGTACATGCTGGCCA	21	super_1:16951343-16951363	5'	198	-110.1	-55.61	5	9	N
M100	TGGACTGCAGGTTTATTTCGG	21	super_10:314839-314859	3'	116	-47.73	-41.15	4	23	N
M101	AGGAGCGAGACGGTAAGCCCT	21	super_1:26901438-26901458	3'	183	-109.5	-59.84	17	31	N
M102	AGAATTTAGGGAAGGAGGGAT	21	super_0:27230875-27230895	3'	88	-50.1	-56.93	37	7	N
M103	TTATTATGGACCAGAGGGAGT	21	super_4:4653172-4653192	3'	95	-62.6	-65.89	6	7	N
M104	TCGAGTAGCAGCCCGCGGTCC	21	super_3:25124010-25124030	3'	185	-89.7	-48.49	13	4	N
M105	GGAGGAGAAAATGGAGGGTTC	21	super_2:24365414-24365434	5'	99	-94.5	-95.45	8	5	N
M106	TTTTGCTCAAGACCGCGCAAC	21	super_3:4913870-4913890	5'	189	-85.82	-45.4	66	44	N
M107	TGACAGGGGAGAACTGCACTG	21	super_2:27364998-27365018	3'	96	-57.6	-60	6	4	N
M108	CGCGCTCCTCCGTCGAACGTG	21	super_2:1274732-1274752	3'	84	-88.5	-105.36	6	6	N
M109	ACTTATTATGAATCGGAGGGG	21	super_2:1416303-1416323	3'	89	-60.2	-67.64	5	8	N
M110	TGAAAATTGCAAATAGGCCCA	21	super_2:4776446-4776466	5'	125	-47.04	-37.63	6	9	N
M111	TGAGAGGAAAATAGACTGGGC	21	super_584:111-131	3'	116	-89	-76.72	4	10	N
M112	TTGCAAGAAACCCCTGAGAA	20	super_2:6410061-6410080	3'	178	-89.8	-50.44	12	3	N
M113	TTGTGATGGTGTTGTGGGACA	21	super_6:12609670-12609690	3'	222	-113.94	-51.32	4	10	N
M114	TTTGTGGAATGGAGGGAGTAG	21	super_6:16465423-16465443	3'	209	-85.59	-40.95	9	5	N
M115	GTGAAACTGACTGGTTGGGGC	21	super_3:14713723-14713743	5'	227	-122.6	-54	4	11	N
M116	TATGTGAGGGTGGTAACTGAA	21	super_9:3701786-3701806	5'	109	-74.9	-68.72	285	103	N
M117	TCTCCAAGTCCGACATTCAGGT	22	super_5:702740-702761	5'	124	-67.5	-54.44	5	14	N
M118	TTTATGGAATAGAGGGAGTAT	21	super_2:24441016-24441036	3'	101	-56.8	-56.23	6	8	N
M119	GGGCAACTCCTCCGTTGGCAGA	22	super_3:2519212-2519233	5'	118	-69.6	-59.83	6	9	N
M120	TGGCAAGTTGACTTCCACGCT	21	super_6:12991532-12991552	5'	232	-110.4	-47.58	3	7	N
M121	TATCTTACTGTTTCCCGACACA	22	super_2:27812804-27812825	3'	179	-115.2	-64.36	8	5	N
M122	TTCCCGTACGTCAAGATTGCA	21	super_2:27812852-27812872	3'	105	-67.4	-64.19	56	57	N
M123	TCAAAGGATACCCTGAGGTCA	21	super_ 0: 30127197-30127217	3'	114	-61.8	-54.21	6	11	N
M124	AAGAATTTAGGACCGGAGGGA	21	super_3:24137462-24137482	3'	86	-60.5	-70.35	4	5	N
M125	CGCTTATTATGGATCGGAGGG	21	super_3:15561608-15561628	3'	91	-52.9	-58.13	6	4	N
M126	TTAGGTGCTTTCGGCTTTGGC	21	super_0:7108639-7108659	5'	116	-66.3	-57.16	32	6	N
M127	GGGGAAAAGAGATTGAGGGAG	21	super_0:36361618- 36361638	3'	92	-63.8	-69.34	6	31	N
M128	ACTGGATGGCACGGGAGCTAC	21	super_4:17219372-17219392	3'	103	-40.4	-39.22	67	7	Y (4)
M129	ACTTATTTCGGGACGGAGGGC	21	super_10: 6143242-6143262	3'	88	-51.7	-58.75	34	6	N
